# Supplementary material for: Widely Targeted Metabolomic Profiling Combined with Transcriptome Analysis Provides New Insights into Lipid Biosynthesis in Seed Kernels of Pinus koraiensis
Source: Int J Mol Sci. 2023 Aug 17;24(16):12887. doi: 10.3390/ijms241612887 (PMC10454069; doi:10.3390/ijms241612887)
Supplement: Supplementary file 1 [file ijms-24-12887-s001.zip › Table S.xlsx]

## Sheet: Table S1
Table S1 Relative content and differential accumulation of lipid in seed kernel of P. koraiensis
Compounds	CAS	S1-1	S1-2	S1-3	S2-1	S2-2	S2-3	S3-1	S3-2	S3-3	S4-1	S4-2	S4-3	S5-1	S5-2	S5-3	Average
Undecylic Acid	112-37-8	731780	810330	805830	1020000	853090	857680	925870	941410	874370	899440	938940	899450	902910	871740	878960	880787
10-Hydroxydecanoic acid	1679-53-4	6570.2	6323.3	6546.2	5610.6	6349.7	6026.9	5754.1	6963.4	7075.1	8548.5	7730.7	9586	110170	107410	114690	27690.3
Dodecanoic acid (Lauric acid)	143-07-7	521770	531840	537140	148180	163180	158950	157880	141820	148010	107570	108740	110520	67246	71985	83753	203906
δ-Tridecalactone	7370-92-5	184880	201060	210120	42245	41118	40114	159680	165010	129430	9	9	9	9	9	9	78247.4
Undecanedioic acid	1852-04-6	24634	17259	20838	37048	28385	34771	29575	24395	20198	21137	14354	24839	13043	15359	22190	23201.7
Myristic Acid	544-63-8	824360	970920	834240	1447600	1436100	1453400	1471600	1457900	1542800	1282900	1441900	1289700	2173200	2032800	2454400	1.47425e+06
Palmitaldehyde	629-80-1	24224000	25236000	24795000	23504000	25102000	25014000	33140000	32483000	31739000	26301000	28693000	28812000	33390000	28321000	31553000	28153800
Pentadecanoic Acid	1002-84-2	53018	36589	51583	69088	50528	55248	121160	122340	115920	321970	236930	333420	249140	352530	335840	167020
13-methylmyristic acid	2485-71-4	54830	24046	40238	43258	56148	28089	110320	107180	102130	253950	290010	339920	255710	225020	350760	152107
Tridecanedioic acid	505-52-2	37889	39178	40958	51524	53385	54856	44799	41470	48689	49275	47694	52637	56702	71076	50225	49357.1
Choline Alfoscerate	28319-77-9	943520	952320	981080	204850	197030	201790	1152000	1142100	1219800	5755900	1298900	5406000	873840	4381400	4374000	1.93897e+06
1,14-Tetradecanedioic Acid	821-38-5	7346.8	12242	13102	16642	16910	17823	10559	16035	18311	16947	19683	17279	18908	22347	19277	16227.5
Pentadecanoic acid，14-methyl-，methyl ester	5129-60-2	189080	185370	183120	79465	88723	87356	119560	111120	109240	111160	113040	115820	125560	111680	151230	125435
1-Octadecanol	112-92-5	110140	112420	108170	103480	105510	101820	112040	107880	110260	110840	111560	112880	104560	109340	116230	109142
Hexadecylsphingosine	-	1905500	2202900	1948800	4123100	4186000	4569000	2207600	2428800	2671600	2485400	2325600	2451000	2440200	2573400	2214700	2.71557e+06
α-Linolenic Acid	463-40-1	1333200	1449900	1154600	5127500	5396700	5035400	33797000	28882000	31136000	28198000	29083000	27275000	74083000	76161000	73360000	2.80982e+07
Crepenynic acid	2277-31-8	346060	355810	393330	129920	137410	134890	136380	131520	140910	45072	45986	45988	9	9	9	136220
Octadeca-11E,13E,15Z-trienoic acid	25575-00-2	4735900	4458300	4251400	8045800	8416400	8143600	7875400	7844300	8569200	9129800	8725900	9489300	9188600	8664000	9816900	7.82365e+06
γ-Linolenic Acid	506-26-3	366590	359420	363150	135880	138890	138600	145780	134430	150680	45536	42766	48005	9	10300	9	138670
Punicic acid (9Z,11E,13Z-octadecatrienoic acid)	544-72-9	5193500	4891800	4961600	802400	913360	964830	5892600	5820300	5838400	1350000	1612000	1520900	1141200	1249000	1254100	2.89373e+06
Linoleic acid	60-33-3	2492000	5075200	3745500	2132200	1403100	2520500	6269800	5973900	4039500	6407700	7020000	6081600	15365000	13241000	19831000	6773200
Oleamide (9-Octadecenamide)	301-02-0	11839	12395	12122	24180	26178	23179	16211	14096	18114	7648.1	7477.1	7619.1	11535	11455	13380	14495.2
Elaidic Acid	112-79-8	5214600	4509300	4921300	4687500	4366700	3833600	5029400	4262400	4618300	2374100	1917800	2445300	3888600	1524300	4026400	3.84131e+06
11-Octadecanoic acid(Vaccenic acid)	506-17-2	1526400	1455500	1570400	1316700	1313500	1264400	1628400	1317400	1327900	776030	879070	700630	1121300	691370	1329700	1214580
Hexadecanedioic acid	505-54-4	87483	91853	90884	57876	55120	58112	32533	31668	26444	36689	45124	43138	33619	38396	30757	50646.4
3-Hydroxy-palmitic acid methyl ester	51883-36-4	246450	206010	276480	81287	78428	78620	73691	64316	79691	168280	218370	176390	206840	254010	243540	163494
1,18-Octadecanediol	3155-43-9	9	9	9	51147	36515	52958	47152	75682	72128	9	9	9	9	9	9	22377.5
9,16-Dihydroxypalmitic acid	38076-49-2	90904	81810	92266	923170	868610	883570	103940	95363	151790	334490	429560	319370	602330	1040600	741160	450596
10,16-Dihydroxypalmitic acid	3233-90-7	9	9	9	40397	41113	36705	2182.8	3504.8	4354.5	7682.5	13014	10215	12887	22500	17498	14138.7
12-Oxo-phytodienoic acid	85551-10-6	27792	26902	27830	5895	4961.3	4001.1	7970.5	6529.7	6777.7	9	9	9	9	9	9	7914.22
Methyl linolenate	301-00-8	112600	29662	108530	53891	56694	56556	140940	206870	257170	10566	133620	123070	91351	95940	100450	105194
9-Hydroxy-10,12,15-octadecatrienoic acid	89886-42-0	25300	25025	22565	10568	11044	10580	12273	10761	11262	5220.3	5585.6	5171.7	5713.1	4842	5233.2	11409.6
13-Hydroxy-6,9,11-octadecatrienoic acid	74784-20-6	60353	66362	67192	99154	98674	110970	119270	115020	123610	104610	104610	107940	115370	105390	115130	100910
17-Hydroxylinolenic acid	-	1249400	1219600	1225000	278510	280710	290110	371030	341540	352710	307280	357460	335860	252920	254940	267320	492293
13S-Hydroxy-9Z,11E,15Z-octadecatrienoic acid	87984-82-5	1828600	1926300	1872400	460720	549760	489950	527110	506480	487330	170170	181540	169210	51900	49782	53434	621646
2R-hydroxy-9Z,12Z,15Z-octadecatrienoic acid	-	352650	328460	340150	129220	149120	147170	1054000	1129800	1051900	538440	571540	520020	409650	432580	421000	505047
9-Oxo-12Z-Octadecenoic acid*	112543-32-5	111800	98604	97895	129540	115160	137290	240170	91935	199040	289990	296710	306550	232810	241910	261540	190063
15(R)-Hydroxylinoleic Acid*	177931-23-6	110040	107400	102690	133390	122640	142450	247810	223430	226580	305090	331800	351620	252850	268560	284980	214089
13(S)-HODE;13(S)-Hydroxyoctadeca-9Z,11E-dienoic acid*	10219-69-9	3048600	3075100	3164200	420790	410610	409000	839110	812130	820200	453940	481110	440920	407290	388790	415430	1039148
9S-Hydroxy-10E,12Z-octadecadienoic acid	15514-85-9	2866500	3039200	2905900	391100	378810	403050	734010	762590	750730	395690	418120	401430	353230	344310	373050	967848
9(10)-EpOME;(9R,10S)-(12Z)-9,10-Epoxyoctadecenoic acid	16833-56-0	6961.6	4784.2	5812.7	13238	15022	12295	39487	25869	34983	136660	145470	139970	160590	176080	166120	72222.8
3-Dehydrosphinganine	16105-69-4	28529	27399	28725	50643	57752	61271	118270	114410	109770	98968	126930	119110	115430	109740	114850	85453.1
2R-Hydroxyoctadecanoic Acid	26633-48-7	46466	41155	50325	13044	11614	11831	13136	11952	12859	14742	16475	13533	9784.9	5717.8	13142	19051.8
3-Hydroxyoctadecanoic Acid	45261-96-9	15838000	15663000	15604000	13559000	12917000	13081000	24365000	22285000	23453000	4514600	5164200	5298200	2009100	2062100	2056700	1.1858e+07
Dihydrosphingosine	764-22-7	320930	343640	391200	130510	192380	161640	441270	410870	399200	61838	48786	58922	43696	30237	30299	204361
Cis-5,8,11,14,17-Eicosapentaenoic Acid	10417-94-4	1283600	1240800	1133500	188310	169390	161490	439400	458460	438920	169550	184520	185980	154950	131280	138050	431880
1-Monomyristin	589-68-4	472190	393510	484440	357130	352010	367400	409780	398620	425040	432800	542370	541570	504310	545880	612560	455974
11,14,17-Eicosatrienoic acid*	17046-59-2	4205.7	1645	4025.5	4751.7	5242.5	5044.5	11516	11925	8846.7	6377.8	4367.5	4464.1	6708.1	7896.9	7523.8	6302.72
Dihomo-gamma-linolenic acid; (8Z,11Z,14Z)-Icosatrienoic acid*	1783-84-2	5026.6	2783.2	3524.3	2930.6	4469.9	5667.5	10460	10457	11093	3080.4	4199.7	3925.8	7771.3	7056.7	7780.4	6015.09
Eicosadienoic acid	5598-38-9	199910	103320	129240	322440	99492	69581	256850	147160	158280	59169	70943	69229	92560	60348	88974	128500
9，12-Octadecadienoic acid，ethyl ester	6114-21-2	53674	37555	45388	46958	17501	30755	46733	43412	33352	17899	17410	18865	28046	31418	22660	32775.1
9-Hydroperoxy-10E,12,15Z-octadecatrienoic acid	111004-08-1	149340	140010	154650	103360	114470	108500	135010	137310	135090	14081	53870	45262	31119	47461	40382	93994.3
9-Hydroxy-12-oxo-10(E),15(Z)-octadecadienoic acid	-	75522	73103	66912	22941	24949	23812	125780	141900	140110	31854	33320	32053	16049	18464	19939	56447.2
13S-Hydroperoxy-6Z,9Z,11E-octadecatrienoic acid	121107-97-9	28432	25989	26432	29613	27074	29154	27373	33477	29193	9	9	9	9	9	9	17119.4
13S-Hydroperoxy-9Z,11E-octadecadienoic acid	33964-75-9	187320	279250	281400	139520	143300	164900	645980	655860	764230	181130	147860	132660	68742	65227	62395	261318
7S,8S-DiHODE; (9Z,12Z)-(7S,8S)-Dihydroxyoctadeca-9,12-dienoic acid	143288-65-7	26938	30024	26365	21460	19244	17617	7331.2	7906.2	6243.4	11448	12586	9551.9	26023	29302	29685	18781.6
9-Hydroperoxy-9Z,11E-Octadecadienoic Acid	-	18213	21065	27042	8535.7	7323.1	8303.2	35454	38046	37805	9	9	9	3947.9	4200.9	6339.2	14420.1
Hydroxy ricinoleic acid	-	70253	68345	77472	31227	30663	32108	37408	41499	35345	281070	319520	298190	414040	408580	424940	171377
12,13-DHOME; (9Z)-12,13-Dihydroxyoctadec-9-enoic acid	263399-35-5	83621	91682	83519	21069	24842	22683	40935	35721	37291	23671	29007	24534	17261	20781	19928	38436.3
4-Hydroxysphinganine	554-62-1	9960700	14324000	14354000	4711500	4819500	4920900	3840100	3667900	2687200	1408600	929090	711230	423120	438550	325230	4.50144e+06
15S-Hydroxy-8,11,13-eicosatrienoic acid	92693-02-2	42133	76406	67435	9219.1	2999	10135	108570	103120	68754	36717	29704	43773	34128	41299	45745	48009.1
Ethyl 9-Hydroxy-10,12-octadecadienoic acid	-	8242.1	7911.9	6876.3	12755	13728	17197	14552	15954	15881	52203	52794	53755	69287	73889	76334	32757.3
9,12,13-Trihydroxy-10,15-octadecadienoic acid	-	741390	705640	828850	812420	832080	878900	947940	892450	868120	119440	124240	118420	95646	90144	97866	543570
9,10,13-Trihydroxy-11-Octadecenoic Acid	29907-57-1	1328900	1205300	1253600	414680	465310	457980	1676500	1871500	1639000	1550500	1553600	1646100	1343300	1284600	1327400	1.26788e+06
Monopalmitin	542-44-9	96364	92464	92591	97083	105040	88326	71465	94061	83866	83239	124280	99725	108730	99762	94515	95434.1
20-Carboxyarachidonic Acid	79551-84-1	270760	370160	510620	194900	147090	149980	146090	139440	124270	37564	41288	50432	17225	16265	18838	148995
15-Hydroperoxyicosatetraenoic acid	70981-96-3	13960	22856	11419	9043.9	19785	22101	20210	38586	21048	2837.5	3183.8	2292.3	9	9	9	12490
1-Stearidonoyl-Glycerol	-	639180	602630	701160	137730	151250	143630	73953	55554	60026	14332	12483	12279	9	9	9	173616
1-α-Linolenoyl-glycerol*	-	108040	114280	93174	36606	38062	38742	31379	37511	43644	33281	37988	35161	30392	37488	33037	49919
2-α-Linolenoyl-glycerol*	55268-58-1	349500	318350	293780	107950	85606	92651	250940	230550	268360	15041	17912	16117	28856	27407	30540	142237
2-Linoleoylglycerol*	3443-82-1	173840	173470	163230	55610	52069	54771	68842	74791	88037	36178	29956	26494	91637	74071	57584	81372
1-Linoleoylglycerol*	2277-28-3	150760	281340	164650	44906	54744	44456	63955	66937	79546	27518	27051	23972	74312	65542	60767	82030.4
1-Oleoyl-Sn-Glycerol	129784-87-8	77662	103270	95643	54737	35550	35559	9	9	9	9	9	9	9	9	9	26833.5
Tetracosanoic Acid (Lignoceric acid)	557-59-5	35521	30624	36819	10411	10405	28098	8903.4	9185.6	8502.4	9	9	9	9	9	9	11901.6
Dihydrosphingosine-1-Phosphate	19794-97-9	7905.5	5926.2	7764.6	26637	25712	24885	3256.4	5402.2	3432.8	1349.3	1796.1	1428.5	2533.4	3571.9	2852.2	8296.87
LysoPE 14:0	-	221990	224410	237110	236500	227970	237580	33399	22742	28818	11690	14373	12779	4347.2	4261.2	4313.1	101486
LysoPE 14:0(2n isomer)	-	232270	229390	236240	218920	236990	218610	29713	29099	24676	14161	15582	13531	4893.5	4032.8	5578.2	100912
LysoPE 15:1(2n isomer)	-	20015	35044	24290	14200	14632	12787	9	9	9	9	9	9	9	9	9	8069.93
LysoPE 15:1	-	17372	46124	19649	12693	11422	21187	9	2566	9	757.64	751.21	820.06	9	9	9	8892.46
LysoPE 15:0	-	401530	438910	398990	275120	265370	283540	245400	228670	222740	49018	52603	48838	31962	23665	31381	199849
LysoPE 15:0(2n isomer)	-	443710	437210	491800	250830	287500	251090	247350	209680	215310	50123	49563	48665	26060	29823	25517	204282
LysoPC 12:0	20559-18-6	24626	25729	24798	6149.9	7032.1	6766.4	6646.4	7323.1	6141.5	4994.5	2259.6	2973.2	673.58	889.12	1536.9	8569.29
LysoPE 16:1	-	505760	533740	587790	655040	674450	690450	90514	93620	39942	47699	54448	54155	148080	155740	149680	298741
LysoPE 16:1(2n isomer)	-	540080	544350	560670	670920	664560	673180	45927	37677	167200	42220	52169	53093	141910	167350	153080	300959
LysoPE 16:0	53862-35-4	32651000	32417000	32124000	21382000	19300000	21352000	9381500	7983100	8035200	6400800	7029700	6607300	3451200	3559100	3087700	14317440
LysoPE 16:0(2n isomer)	-	31990000	25802000	27623000	21516000	16997000	21245000	9372800	7036300	7246400	5296900	5386900	5272500	2795000	3432900	3534700	1.29698e+07
LysoPE 17:1	-	96600	95753	118450	208000	205700	217540	37131	23355	32921	9615.7	9423.3	8885.1	9	9	9	70893.4
LysoPE 17:1(2n isomer)	-	87032	95415	93709	190820	211250	220630	28187	24219	33122	9550.1	8663.2	8323.3	9	9	9	67396.5
LysoPE 17:0	-	518210	500060	502350	349970	342320	357240	49565	43657	45824	28094	29895	35586	44208	47527	46939	196096
LysoPC 14:0	20559-16-4	810020	720020	825220	801020	810260	841200	156710	136020	131530	38189	38981	41036	12533	11907	11746	359093
LysoPE 18:4	-	238090	285100	265480	62064	63626	66242	26783	23987	25329	3432.2	3183.1	3134.6	3124.4	3449.7	3570.9	71773.1
LysoPE 18:3(2n isomer)	-	16242000	17152000	17037000	2116200	2190500	2250400	1346900	1084100	1391600	261810	273420	279900	425880	435370	419570	4.19378e+06
LysoPE 18:3	-	17576000	19862000	21446000	3077700	2843300	2919800	1916800	1722000	1883800	373530	356780	326150	460820	574480	590380	5.06197e+06
LysoPE 18:2	-	22338000	22135000	33607000	8255400	8629800	9243500	4107400	4931500	3163500	2628800	3146800	2551200	865070	1167100	996370	8.51776e+06
LysoPE 18:2(2n isomer)	-	33216000	25005000	28187000	8409800	10785000	9547700	5397200	3494300	3527500	2698900	3038200	3594400	878390	908320	1017600	9.31369e+06
LysoPC 15:1	-	292000	312100	291390	132100	136100	145990	70818	53194	49795	10739	10431	15862	8949	7646	6725.2	102923
LysoPE 18:1	89576-29-4	2747000	2668300	2804300	6759400	6997600	6523100	592670	522190	544530	531500	601190	561560	331850	336170	346760	2191208
LysoPE 18:1(2n isomer)	-	1203200	1974700	2216900	3190800	3678600	4661900	446730	419890	296570	325910	330200	373760	257460	180600	248000	1320348
LysoPE 18:0(2n isomer)	-	35711	32324	35012	84245	89784	87925	6305.4	6365.3	7355.2	6058	7558.9	8731	3704.3	3069.5	4262	27894
LysoPE 18:0	69747-55-3	317670	305340	331100	379080	348710	364350	64784	51538	51546	235070	269110	267310	69876	64881	68964	212622
LysoPC 15:0	108273-89-8	825550	632620	896480	514670	401230	628060	787930	712880	509370	141960	141960	111320	39119	40394	38217	428117
LysoPC 15:0(2n isomer)	-	459180	508590	515550	309080	288830	306840	77696	66027	67518	12778	14463	14403	4774.8	4637.1	4332.6	176980
LysoPC 16:2	-	9	9	9	201300	193400	209720	9	9	9	11055	12116	9797.7	93014	95352	100230	61735.9
LysoPC 16:2(2n isomer)	-	9	9	9	201300	193400	209720	9	9	9	11055	12116	9797.7	93014	95352	100230	61735.9
LysoPC 16:1	76790-27-7	1984900	1981300	1951200	3403700	3108900	3166200	823560	528530	268430	136310	154060	138980	404960	382750	373330	1.25381e+06
LysoPC 16:1(2n isomer)	-	1564100	1935600	1740900	1294100	1735800	1197500	244430	428090	232500	179140	235290	179240	324910	426860	392600	807404
LysoPC 16:0	17364-16-8	66157000	63815000	69829000	50016000	48539000	49222000	31610000	28925000	28480000	10739000	11845000	11457000	6060100	6127900	6298100	3.2608e+07
LysoPC 16:0(2n isomer)	-	4007100	3889700	4128900	1958800	1610800	1590300	576970	435590	438660	172900	173910	144650	74411	79591	66727	1.28993e+06
LysoPE 20:4(2n isomer)	-	774300	771980	790180	148690	111470	136170	210760	192460	204550	47945	50656	45798	72980	75481	71545	246998
LysoPE 20:4	-	774300	771980	790180	148690	111470	136170	210760	192460	204550	47945	50656	45798	72980	75481	71545	246998
LysoPE 20:3(2n isomer)	-	10074000	9962400	9893000	2279200	1883900	2194700	1895200	1663800	1536300	652200	855720	677290	142460	151040	158250	2.93463e+06
LysoPE 20:3	-	1751400	1456000	1417400	995260	941570	1095600	404390	348290	343920	277040	291470	296150	63656	65537	64109	654119
LysoPE 20:2	-	257150	277400	255960	387350	361700	414050	80875	67827	72774	111220	114490	109130	27385	26146	29559	172868
LysoPC 17:2	-	707860	806700	789000	164690	153450	141550	83381	73531	62555	23856	25133	25292	7328.5	6850.4	6989.7	205211
LysoPE 20:2(2n isomer)	-	236700	270300	272160	377580	373020	399070	73513	76021	76869	112350	124570	109710	28440	24104	28731	172209
LysoPC 17:0(2n isomer)	-	1112400	1167200	1229400	632230	537370	532630	82131	113210	71904	64388	60177	60627	47723	79149	55942	389765
LysoPC 17:0	50930-23-9	965280	974120	985930	703720	668880	680460	86563	72627	80395	36733	40355	42557	71952	73526	64116	369814
1-α-Linolenoyl-glycerol-3-O-glucoside	-	59579	112020	56778	26062	15383	20882	9489.6	14162	10047	3457.9	9	3516.6	874.68	912.18	920.28	22272.9
2-α-Linolenoyl-glycerol-1-O-glucoside	-	59579	112020	56778	26062	15383	20882	9489.6	14162	10047	3457.9	9	3516.6	874.68	912.18	920.28	22272.9
LysoPC 18:4	-	2276600	3064200	3173000	473720	748890	642930	391270	364850	374400	55012	59024	50811	37944	34858	36135	785576
2-Linoleoylglycerol-1-O-glucoside	-	89102	62314	41618	14931	9683.9	14340	18751	13941	10807	11518	9027	7000.9	9	9	9	20204.1
1-Linoleoylglycerol-3-O-glucoside	-	89102	62314	41618	14931	9683.9	14340	18751	13941	10807	11518	9027	7000.9	9	9	9	20204.1
LysoPC 18:3(2n isomer)	-	35425000	36574000	37762000	26871000	23954000	25055000	9536800	9223300	9814800	1461200	1422000	1470900	1301600	1168400	1216900	1.48171e+07
LysoPC 18:3	-	9	9	9	35668000	34051000	33735000	18716000	16709000	20279000	2111600	2129600	2069100	1828600	1789400	1860900	1.13965e+07
LysoPC 18:2	-	5111800	5081400	5144500	821850	705970	788580	451690	379840	406430	82434	86257	83131	22391	20097	25974	1.28082e+06
LysoPC 18:2(2n isomer)	-	5111800	5081400	5144500	821850	705970	788580	451690	379840	406430	82434	86257	83131	22391	20097	25974	1.28082e+06
LysoPC 18:1(2n isomer)	-	15006000	16216000	16735000	37305000	33734000	37004000	1975300	1632500	1598000	988600	1034900	947880	442140	467200	489210	11038382
LysoPC 18:1	-	9	9	9	19985000	18008000	17893000	2098200	1865300	1847800	1293200	1210500	1179300	1343200	1926100	1380900	4.6687e+06
LysoPC 18:0	19420-57-6	2306700	2353900	2466100	3388000	3135300	3131100	739560	718560	716920	389930	424010	393390	253520	247010	244400	1.39389e+06
LysoPC 18:0(2n isomer)	-	2306700	2353900	2466100	3388000	3135300	3131100	739560	718560	716920	389930	424010	393390	253520	247010	244400	1.39389e+06
LysoPC 19:3	-	608210	636150	586740	87338	77670	89484	9	9	9	8643.5	9882.9	10158	9	9	9	140955
LysoPC 19:2	-	1531800	1884700	1704600	279210	308420	328960	273360	235920	242780	75708	73221	83932	18305	20464	25062	472429
LysoPC 19:2(2n isomer)	-	1531800	1884700	1704600	279210	308420	328960	273360	235920	242780	75708	73221	83932	18305	20464	25062	472429
LysoPC 19:1	-	200870	219530	241950	73687	80793	110270	32451	50915	29539	9	9	9	9	9	9	69337.3
LysoPC 20:5	162440-04-2	56055	60646	46825	27093	50781	32635	17387	11507	12111	2776.1	1027	776.39	9	9	9	21309.8
LysoPC 20:4	-	3945200	4140300	4437400	852060	696630	737550	1339500	1225300	1400100	314330	308570	284280	458460	533010	471970	1409644
LysoPC 20:3	1199257-41-4	52953000	56035000	55223000	18560000	16200000	16799000	11482000	9522900	9959700	4418800	4629300	4219600	843900	858910	855520	17504042
LysoPC 20:2(2n isomer)	-	1693200	1645100	934690	895700	817720	816810	237330	215380	146010	98732	60885	77521	34388	31744	22836	515203
LysoPC 20:2	-	1016600	962940	1014000	1400500	1271600	1312400	297120	266510	287320	159770	135550	150020	40367	45888	51582	560811
LysoPC 20:1	-	141320	138850	142340	324940	306130	299340	15647	13696	11141	13513	13453	10559	9457.1	8284.9	10395	97271.1
1-Linolenoyl-rac-glycerol-diglucoside	-	640550	583920	541820	313040	313920	275800	9	9	9	128340	118730	120860	128440	139550	121530	228435
2-α-Linolenoyl-glycerol-1,3-di-O-glucoside	-	1153900	803360	728910	95704	106940	154440	259770	235030	83371	37188	24322	34381	5293.1	2747.6	4050.4	248627
1-α-Linolenoyl-glycerol-2,3-di-O-glucoside	-	1153900	803360	728910	95704	106940	154440	259770	235030	83371	37188	24322	34381	5293.1	2747.6	4050.4	248627
1-Linoleoylglycerol-2,3-di-O-glucoside	-	47800	42349	65185	21456	13645	11933	20851	25099	15951	11848	10812	13883	9	9	9	20055.9
2-Linoleoylglycerol-1,3-di-O-glucoside	-	47800	42349	65185	21456	13645	11933	20851	25099	15951	11848	10812	13883	9	9	9	20055.9
Gingerglycolipid B	88168-90-5	32681	23919	22286	10660	8573.1	8677.4	7408.9	6183.7	7498.3	4118.2	3875.2	5032.4	6140.7	6820.8	5631.2	10633.7
1-Linoleoyl-sn-glycerol-diglucoside	-	47800	42349	65185	21456	13645	11933	20851	25099	15951	11848	10812	13883	9	9	9	20055.9
Gingerglycolipid C	-	8706.6	7049.1	6951.5	3581.9	3322.5	3871.2	1699.5	1198.8	1580.9	9	9	9	9	9	9	2534.4

## Sheet: Table S2
Table S2 Statistics of raw transcriptome data and clean data of P. koraiensis
Sample	Raw Reads	Clean Reads	Clean Base(G)	Error Rate(%)	Q20(%)	Q30(%)	GC Content(%)
S1-1	55171358	53320908	8	0.03	96.15	91.1	44.18
S1-2	46382868	44685000	6.7	0.03	96.54	91.81	44.51
S1-3	50155296	49073956	7.36	0.03	96.34	91.34	44.35
S2-1	48503662	47168412	7.08	0.03	96.4	91.48	44.35
S2-2	49135968	48234118	7.24	0.03	96.57	91.63	44.26
S2-3	58354264	53874330	8.08	0.03	96.67	92.13	44.65
S3-1	68660368	66140284	9.92	0.03	96.37	91.4	44.88
S3-2	52154746	50463152	7.57	0.03	96.55	91.86	44.95
S3-3	46565288	44903738	6.74	0.03	96.37	91.44	45.07
S4-1	61950108	59749064	8.96	0.03	96.44	91.62	46.55
S4-2	55088922	53006296	7.95	0.03	96.49	91.74	46.45
S4-3	57083114	54854806	8.23	0.03	96.59	91.89	46.54
S5-1	61589648	59465108	8.92	0.03	96.46	91.67	46.21
S5-2	52450460	50569442	7.59	0.03	96.13	90.89	46.18
S5-3	44640536	43041310	6.46	0.03	96.55	91.77	46.07
Average	5.38591e+07	5.19033e+07	7.78667	0.03	96.4413	91.5847	45.28

## Sheet: Table S3
Table S3 Gene-specific primers
ID	Gene name	F	R
1	Cluster-728.136781	CTCGGACATTCATGCACAGG	TGATGGGCAATGGAGATGGT
2	Cluster-728.53772	AGGAAGAGGAGGGAAAGCAA	CCGAACAGCACTCTTTTCCC
3	Cluster-728.119153	CCCACTGCCCAATTTCACAA	TCCAAGAATGAGCCTGAGGG
4	Cluster-728.125407	TTGTCTCGAAGCTCTGCAGA	ATTCCACCTGCTCTCTCGTC
5	Cluster-728.27414	TCGGGACTGGATGTTGTTCA	CAGGAAGACAAGGATGCTGC
6	Cluster-728.120564	GCTCTCGTCGGGCTACTAAT	TTGAATCTGGTGGTCCCTCC
7	Cluster-728.26461	TCCTTCCTTTCCCTGCTGAG	GATGACCGAGAGTGCCAAAC
8	Cluster-728.120564	GCTCTCGTCGGGCTACTAAT	TTGAATCTGGTGGTCCCTCC
9	Cluster-728.75552	CACTCTTGATCAGGTGCTGC	AACTACACCGCTGCATTTGG
